# Supplementary material for: The critical role of dietary foliage in maintaining the gut microbiome and metabolome of folivorous sifakas
Source: Sci Rep. 2018 Sep 27;8:14482. doi: 10.1038/s41598-018-32759-7 (PMC6160417; doi:10.1038/s41598-018-32759-7)
Supplement: Supplementary file 2 — S2 Full LEfSe Results [file 41598_2018_32759_MOESM2_ESM.xlsx]

## Sheet: Study1_LEfSe
Results from Linear Discriminant Analysis Effect Size (LEfSe) performed for Study 1. Microbial OTUs were input into LEfSe analysis from a QIIME-outputted L6 table, with foliage condition (diverse blend vs. single species) and individual sifaka retained as explanatory variables (i.e. foliage condition = 'class'; sifaka = 'subject'). We include here only those taxa that were significantly enriched …
Microbial Taxa	Foliage	Log(LDA)	p-value	FDR-Q corrected p-value
k__Bacteria_p__Actinobacteria_c__Coriobacteriia_o__Coriobacteriales_f__Coriobacteriaceae_g__	single species	2.9398	0.0120674	0.149636
k__Bacteria_p__Actinobacteria_c__Coriobacteriia_o__Coriobacteriales_f__Coriobacteriaceae_g__Adlercreutzia	diverse blend	2.42852	9.24826e-05	0.0028675
k__Bacteria_p__Bacteroidetes_c__Bacteroidia_o__Bacteroidales_f__Rikenellaceae_g__	single species	4.02735	0.00256907	0.04901
k__Bacteria_p__Bacteroidetes_c__Bacteroidia_o__Bacteroidales_f__Rikenellaceae_Other	single species	2.47002	0.0293041	0.269163
k__Bacteria_p__Bacteroidetes_c__Sphingobacteriia_o__Sphingobacteriales_f__Sphingobacteriaceae_g__	diverse blend	3.15379	0.00620254	0.0854572
k__Bacteria_p__Cyanobacteria_c__4C0d_2_o__YS2_f___g__	diverse blend	3.47232	0.018699	0.201624
k__Bacteria_p__Cyanobacteria_c__Chloroplast_o__Streptophyta_f___g__	diverse blend	2.4396	9.58384e-06	0.000791947
k__Bacteria_p__Firmicutes_c__Bacilli_o__Bacillales_f__Bacillaceae_g__Bacillus	diverse blend	3.24379	0.0119899	0.149636
k__Bacteria_p__Firmicutes_c__Clostridia_o__Clostridiales_f__Clostridiaceae_g__	diverse blend	3.3614	0.00310265	0.0537894
k__Bacteria_p__Firmicutes_c__Clostridia_o__Clostridiales_f__Clostridiaceae_g__Sarcina	diverse blend	2.8043	0.00191099	0.0430841
k__Bacteria_p__Firmicutes_c__Clostridia_o__Clostridiales_f__Clostridiaceae_Other	diverse blend	2.75338	0.00325339	0.0537894
k__Bacteria_p__Firmicutes_c__Clostridia_o__Clostridiales_f__Eubacteriaceae_g__Anaerofustis	diverse blend	2.90681	0.0177205	0.201018
k__Bacteria_p__Firmicutes_c__Clostridia_o__Clostridiales_f__Lachnospiraceae_g___Ruminococcus_	diverse blend	2.89534	1.24203e-10	3.0752e-08
k__Bacteria_p__Firmicutes_c__Clostridia_o__Clostridiales_f__Lachnospiraceae_g__Blautia	diverse blend	2.63957	0.000234433	0.00645993
k__Bacteria_p__Firmicutes_c__Clostridia_o__Clostridiales_f__Lachnospiraceae_g__Dorea	diverse blend	2.95881	2.40959e-07	2.9884e-05
k__Bacteria_p__Firmicutes_c__Clostridia_o__Clostridiales_f__Lachnospiraceae_g__Lachnobacterium	diverse blend	2.55325	0.0213086	0.220189
k__Bacteria_p__Firmicutes_c__Clostridia_o__Clostridiales_f__Lachnospiraceae_Other	single species	3.93647	2.86915e-05	0.00118627
k__Bacteria_p__Firmicutes_c__Clostridia_o__Clostridiales_f__Ruminococcaceae_g__Oscillospira	single species	3.8431	0.00469066	0.0684284
k__Bacteria_p__Firmicutes_c__Clostridia_o__Clostridiales_f__Syntrophomonadaceae_g__Syntrophomonas	single species	2.22545	0.00388456	0.0602106
k__Bacteria_p__Firmicutes_c__Erysipelotrichi_o__Erysipelotrichales_f__Erysipelotrichaceae_g__	diverse blend	3.3715	1.71554e-05	0.00085312
k__Bacteria_p__Firmicutes_c__Erysipelotrichi_o__Erysipelotrichales_f__Erysipelotrichaceae_g__Catenibacterium	diverse blend	3.08543	0.0249351	0.247356
k__Bacteria_p__Proteobacteria_c__Alphaproteobacteria_o__RF32_f___g__	diverse blend	2.77633	0.0292591	0.269163
k__Bacteria_p__Proteobacteria_c__Betaproteobacteria_o__Burkholderiales_f__Alcaligenaceae_g__Sutterella	single species	3.5499	3.69278e-05	0.00130731
k__Bacteria_p__Proteobacteria_c__Deltaproteobacteria_o__Desulfovibrionales_f__Desulfovibrionaceae_g__	diverse blend	2.54673	0.00220871	0.0456467
k__Bacteria_p__Proteobacteria_c__Deltaproteobacteria_o__Desulfovibrionales_f__Desulfovibrionaceae_g__Bilophila	single species	2.68808	1.71554e-05	0.00085312
k__Bacteria_p__Tenericutes_c__Mollicutes_o__Anaeroplasmatales_f__Anaeroplasmataceae_g__Anaeroplasma	diverse blend	2.7014	0.0178323	0.201018
k__Bacteria_p__Tenericutes_c__Mollicutes_o__RF39_f___g__	diverse blend	3.94246	0.000366246	0.0090829
k__Bacteria_p__Tenericutes_c__RF3_o__ML615J_28_f___g__	diverse blend	2.75892	0.043681	0.386889
a

## Sheet: Study2_LEfSeAll
Results from Linear Discriminant Analysis Effect Size (LEfSe) performed for all periods in Study 2. Microbial OTUs were input into LEfSe analysis from a QIIME-outputted L6 table, with foliage condition input as either diverse blend, single species, or transitional periods, and individual sifaka retained as explanatory variables (i.e. foliage condition = 'class'; sifaka = 'subject'). We include he…
Microbial Taxa	Foliage	Log(LDA)	p-value	FDR-Q corrected p-value
k__Bacteria_p__Firmicutes_c__Clostridia_o__Clostridiales_f__Lachnospiraceae_g___Ruminococcus	diverse blend	3.46206	1.23737e-08	3.4968e-06
k__Bacteria_p__Firmicutes_c__Clostridia_o__Clostridiales_f__Lachnospiraceae_g__Blautia	diverse blend	3.07931	0.00370004	0.173902
k__Bacteria_p__Firmicutes_c__Clostridia_o__Clostridiales_f__Lachnospiraceae_g__Dorea	diverse blend	3.27103	2.94243e-06	0.00027636
k__Bacteria_p__Firmicutes_c__Clostridia_o__Clostridiales_Other_Other	diverse blend	2.94863	0.00225744	0.12732
k__Bacteria_p__Proteobacteria_c__Alphaproteobacteria_o___f___g__	diverse blend	2.91338	0.00702118	0.282853
k__Bacteria_p__Firmicutes_c__Clostridia_o__Clostridiales_f__Lachnospiraceae_Other	single species	4.14778	2.33725e-05	0.0016497
k__Bacteria_p__Firmicutes_c__Clostridia_o__Clostridiales_f__Ruminococcaceae_g__Oscillospira	single species	4.16668	1.92655e-06	0.00027213

## Sheet: Study2_LEfSe_FallOnly
Results from Linear Discriminant Analysis Effect Size (LEfSe) performed for only the fall transition in Study 2. Microbial OTUs were input into LEfSe analysis from a QIIME-outputted L6 table, with foliage condition input as either the period prior to the transition (i.e., pre-fall transition) or the fall transition itself, and individual sifaka retained as explanatory variables (i.e. foliage cond…
Microbial Taxa	Foliage	Log(LDA)	p-value	FDR-Q corrected p-value
Unassigned_Other_Other_Other_Other_Other	fall transition	3.7264	0.0432902	0.923524
k__Bacteria_p__Firmicutes_c__Clostridia_o__Clostridiales_f__Ruminococcaceae_g__Oscillospira	fall transition	3.90433	0.00128877	0.247444
k__Bacteria_p__Actinobacteria_c__Coriobacteriia_o__Coriobacteriales_f__Coriobacteriaceae_g__	fall transition	2.83426	0.0183878	0.50435
k__Bacteria_p__Firmicutes_c__Clostridia_o__Clostridiales_f__Ruminococcaceae_Other	fall transition	2.88629	0.00880112	0.471147
k__Archaea_p__Euryarchaeota_c__Thermoplasmata_o__E2_f___Methanomassiliicoccaceae__g__vadinCA11	fall transition	2.70129	0.0432902	0.923524
k__Bacteria_p__Firmicutes_c__Clostridia_o__Clostridiales_f__Lachnospiraceae_Other	fall transition	3.65845	0.0135118	0.50435
k__Bacteria_p__Bacteroidetes_c__Bacteroidia_o__Bacteroidales_f__Prevotellaceae_g__Prevotella	fall transition	4.35848	0.00981556	0.471147
k__Bacteria_p__Proteobacteria_c__Gammaproteobacteria_o__Enterobacteriales_f__Enterobacteriaceae_Other	pre-fall transition	2.84656	0.0181154	0.50435
k__Bacteria_p__Proteobacteria_c__Gammaproteobacteria_o__Enterobacteriales_f__Enterobacteriaceae_g__	pre-fall transition	3.95664	0.00650426	0.471147

## Sheet: Study2_LEfSe_SpringOnly
Results from Linear Discriminant Analysis Effect Size (LEfSe) performed for only the spring transition in Study 2. Microbial OTUs were input into LEfSe analysis from a QIIME-outputted L6 table, with foliage condition input as either the period prior to the transition (i.e., pre-spring transition) or the spring transition itself, and individual sifaka retained as explanatory variables (i.e. foliag…
Microbial Taxa	Foliage	Log(LDA)	p-value	FDR-Q corrected p-value
k__Bacteria_p__Bacteroidetes_c__Bacteroidia_o__Bacteroidales_f__Bacteroidaceae_g__5_7N15	pre-spring transition	3.34104	0.0143631	0.422686
k__Bacteria_p__Firmicutes_c__Clostridia_o__Clostridiales_f__Syntrophomonadaceae_g__Syntrophomonas	pre-spring transition	2.61746	0.0109925	0.422686
k__Bacteria_p__Firmicutes_c__Clostridia_o__Clostridiales_f__Ruminococcaceae_g__Oscillospira	pre-spring transition	4.02897	0.0047209	0.324169
k__Bacteria_p__Firmicutes_c__Clostridia_o__Clostridiales_f__Veillonellaceae_g__Phascolarctobacterium	pre-spring transition	2.88808	0.0260766	0.488343
k__Bacteria_p__Firmicutes_c__Bacilli_o__Lactobacillales_f__Carnobacteriaceae_g__Trichococcus	pre-spring transition	2.90842	0.0143631	0.422686
k__Bacteria_p__Firmicutes_c__Clostridia_o__Clostridiales_f__Lachnospiraceae_g__Clostridium	pre-spring transition	3.80145	0.0207393	0.488343
k__Bacteria_p__Proteobacteria_c__Deltaproteobacteria_o__Desulfovibrionales_f__Desulfovibrionaceae_g__Bilophila	pre-spring transition	2.3906	0.044098	0.605612
k__Bacteria_p__Tenericutes_c__Mollicutes_o__RF39_f___g__	spring transition	3.7203	0.0312063	0.535707
k__Bacteria_p__Actinobacteria_c__Coriobacteriia_o__Coriobacteriales_f__Coriobacteriaceae_g__Adlercreutzia	spring transition	2.44996	0.000471337	0.0970954
k__Bacteria_p__Firmicutes_c__Clostridia_o__Clostridiales_f___Mogibacteriaceae__g__	spring transition	2.79571	0.0080756	0.415893
k__Bacteria_p__Firmicutes_c__Clostridia_o__Clostridiales_f__Lachnospiraceae_g__Blautia	spring transition	2.51391	0.0405133	0.605612
k__Bacteria_p__Firmicutes_c__Clostridia_o__Clostridiales_f__Lachnospiraceae_g___Ruminococcus_	spring transition	2.47183	0.00147952	0.15239
k__Bacteria_p__Proteobacteria_c__Deltaproteobacteria_o__Desulfovibrionales_f__Desulfovibrionaceae_g__	spring transition	2.37894	0.0226365	0.488343
