# Supplementary material for: The critical role of dietary foliage in maintaining the gut microbiome and metabolome of folivorous sifakas
Source: Sci Rep. 2018 Sep 27;8:14482. doi: 10.1038/s41598-018-32759-7 (PMC6160417; doi:10.1038/s41598-018-32759-7)
Supplement: Supplementary file 3 — S3 SCFA-Microbe Correlations [file 41598_2018_32759_MOESM3_ESM.xlsx]

## Sheet: Study1_KendalltauCorrelations
Results from Kendall tau correlational analysis of microbial OTUs to concentrations of acetate, propionate and butyrate. We selected for comparison 38 microbial OTUs that represented minimally 1% of sequences per sample, on average, or were determined to vary with dietary foliage via LEfSe analysis (see Supplementary Material S3). We used the cor.test function in RStudio to compare these 38 OTUs …
SCFA	Microbial taxa	tau coefficient	p-value
Acetate	k__Bacteria_p__Actinobacteria_c__Coriobacteriia_o__Coriobacteriales_f__Coriobacteriaceae_g__Adlercreutzia	0.257	0.03013
Acetate	k__Bacteria_p__Firmicutes_c__Clostridia_o__Clostridiales_f__Clostridiaceae_Other	-0.227	0.05913
Acetate	k__Bacteria_p__Firmicutes_c__Clostridia_o__Clostridiales_f__Lachnospiraceae_g__Blautia	0.254	0.03243
Acetate	k__Bacteria_p__Firmicutes_c__Clostridia_o__Clostridiales_f__Lachnospiraceae_g__Lachnobacterium	0.278	0.03787
Acetate	k__Bacteria_p__Firmicutes_c__Clostridia_o__Clostridiales_f__Ruminococcaceae_g__Oscillospira	-0.281	0.0176
Acetate	k__Bacteria_p__Firmicutes_c__Erysipelotrichi_o__Erysipelotrichales_f__Erysipelotrichaceae_g__Catenibacterium	0.284	0.03108
Acetate	k__Bacteria_p__Proteobacteria_c__Deltaproteobacteria_o__Desulfovibrionales_f__Desulfovibrionaceae_g__Bilophila	-0.395	0.0006761
Acetate	k__Bacteria_p__Tenericutes_c__Mollicutes_o__RF39_f___g__	0.408	0.0004261
Acetate	k__Bacteria;p__Bacteroidetes;c__Bacteroidia;o__Bacteroidales;f__Prevotellaceae;g__Prevotella	-0.284	0.01624
Butyrate	k__Bacteria_p__Firmicutes_c__Clostridia_o__Clostridiales_f__Lachnospiraceae_g__Lachnobacterium	0.393	0.003331
Butyrate	k__Bacteria;p__Firmicutes;c__Clostridia;o__Clostridiales;f__;g__	0.291	0.0138
Butyrate	k__Bacteria;p__Proteobacteria;c__Betaproteobacteria;o__Burkholderiales;f__Alcaligenaceae;g__Sutterella	-0.268	0.02405
Propionate	k__Bacteria_p__Firmicutes_c__Clostridia_o__Clostridiales_f__Ruminococcaceae_g__Oscillospira	-0.25	0.03487
Propionate	k__Bacteria_p__Tenericutes_c__Mollicutes_o__RF39_f___g__	0.25	0.03487
