# Supplementary material for: The critical role of dietary foliage in maintaining the gut microbiome and metabolome of folivorous sifakas
Source: Sci Rep. 2018 Sep 27;8:14482. doi: 10.1038/s41598-018-32759-7 (PMC6160417; doi:10.1038/s41598-018-32759-7)
Supplement: Supplementary file 4 — S4 Dietary Information [file 41598_2018_32759_MOESM4_ESM.xlsx]

## Sheet: Table1-DietInformation
Standard diets fed to DLC sifakas in our study were either supplemented with frozen winged sumac (Rhus copallinum) in winter or a diverse blend of fresh plants in spring through fall, that minimally included winged sumac, red bud (Cercis canadensis), tulip poplar (Liriodendron tulipifera), mimosa (Albizia julibrissin) and sweet gum (Liquidambar styraciflua). To analyze nutrition content in these …
Measurement	Standard diet	frozen sumac	fresh sumac	tulip poplar	sweet gum	red bud	mimosa
% Moisture	5.5	7	3.2	8.7	7.4	4.7	5.7
% Dry Matter (DM)	94.5	93	96.8	91.3	92.6	95.3	94.3
Crude Protein (CP, %DM)	25	10.9	17.8	13.5	11.6	17.9	30.8
Adjusted Protein (%CP)		76.5	85.3
Adjusted Protein (%DM)	25	8.3	15.2	13.5	11.6	17.9	30.8
Acid Detergent Fiber (ADF, %NDF)	73.8	87.4	66.7	86.4	84.9	88.4	78.7
Acid Detergent Fiber (ADF, %DM)	21.5	20.6	11.7	22.1	20.9	18.4	20.8
adjusted Neutral Detergent Fiber (aNDF, %DM)	29.1	23.5	17.5	25.6	24.7	20.8	26.4
Non Fiber Carbohydrates (%DM)	39.1	62	60.9	55.3	57.5	54.1	36.4
Ash (%DM)	6.81	3.59	3.84	5.63	6.28	7.13	6.39
Calcium (%DM)	1.16	1.11	0.44	0.88	1.22	1.63	0.75
Phosphorus (%DM)	0.69	0.09	0.28	0.22	0.2	0.34	0.35
Magnesium (%DM)	0.24	0.1	0.13	0.25	0.31	0.21	0.34
Potassium (%DM)	1.33	0.32	1.21	1.46	1.06	1.43	2.09
Sodium (%DM)	0.183	0.023	0.021	0.025	0.034	0.028	0.023
Iron (PPM)	632	65	52	59	82	122	94
Manganese (PPM)	98	33	27	166	718	37	74
Zinc (PPM)	220	34	37	55	95	351	48
Copper (PPM)	145	6	17	39	76	207	15
TDN (%DM)	84.9	79.8	81.6
