# Supplementary material for: The critical role of dietary foliage in maintaining the gut microbiome and metabolome of folivorous sifakas
Source: Sci Rep. 2018 Sep 27;8:14482. doi: 10.1038/s41598-018-32759-7 (PMC6160417; doi:10.1038/s41598-018-32759-7)
Supplement: Supplementary file 5 — S5 SCFA Concentrations [file 41598_2018_32759_MOESM5_ESM.xlsx]

## Sheet: SCFA and metadata
SampleID	sifaka	foliagecategory	forestaccess	sex	group	Acetate	Propionate	Butyrate
cps071	Julian	diverseblend	yes	m	Dr	3.3527	0.6784	0.4825
cps074	Martin	diverseblend	yes	m	Ma	3.9224	0.1588	0.5243
cps077	Gordian	diverseblend	no	m	An	3.5922	0.3774	0.5903
cps078	Matilda	diverseblend	yes	f	Ma	3.7086	0.2449	0.6254
cps079	Romulus	diverseblend	yes	m	Ru	3.6111	0.5962	0.5871
cps080	Rupi	diverseblend	yes	f	Ru	1.6224	0.2724	0.2776
cps083	Charlie	diverseblend	no	m	Po	4.9792	0.7664	0.9029
cps084	Pompeia	diverseblend	no	f	Po	3.424	0.6279	0.4863
cps086	Gisela	diverseblend	yes	f	Gi	2.6332	0.3586	0.4322
cps087	Pia	diverseblend	yes	f	Pi	2.8187	0.1149	0.4072
cps088	Gertrude	diverseblend	yes	f	Pi	4.2644	0.454	0.542
cps090	Bertha	diverseblend	no	f	Be	2.5551	0.2547	0.3282
cps095	Ferdinand	diverseblend	yes	m	Pi	3.5146	0.4219	0.4507
cps098	Marcus	diverseblend	yes	m	Ro	2.1768	0.3307	0.2954
cps100	Rodelinda	diverseblend	yes	f	Ro	2.0618	0.2196	0.3007
cps101	Wenceslaus	diverseblend	yes	m	Ro	3.9129	0.0869	0.4076
cps125	Valeria	diverseblend	no	f	An	4.2151	0.7279	0.6103
cps172	Isabella	singlespecies	no	f	Po	2.2734	0.2649	0.3558
cps173	Pompeia	singlespecies	no	f	Po	2.1388	0.1707	0.4106
cps174	Charlie	singlespecies	no	m	Po	2.1711	0.2952	0.5872
cps178	Bertha	singlespecies	no	f	Be	2.0553	0.3803	0.3719
cps179	Pia	singlespecies	yes	f	Pi	2.7361	0.3284	0.3812
cps180	Ferdinand	singlespecies	yes	m	Pi	3.1648	0.3297	0.6387
cps184	Wenceslaus	singlespecies	yes	m	Ro	2.5292	0.1511	0.4277
cps185	Rodelinda	singlespecies	yes	f	Ro	2.5893	0.3693	0.3714
cps187	Gisela	singlespecies	yes	f	Gi	2.2654	0.3494	0.3485
cps189	Valeria	singlespecies	no	f	An	3.1567	0.4128	0.4534
cps190	Martin	singlespecies	yes	m	Ma	2.9972	0.154	0.4148
cps191	Matilda	singlespecies	yes	f	Ma	3.4164	0.3351	0.3352
cps194	Julian	singlespecies	yes	m	Dr	1.5751	0.3921	0.2689
cps195	Drusilla	singlespecies	yes	f	Dr	2.7039	0.2709	0.4316
cps196	Rupi	singlespecies	yes	f	Ru	1.6371	0.531	0.2205
cps198	Romulus	singlespecies	yes	m	Ru	2.2113	0.1529	0.3384
cps199	Gordian	singlespecies	no	m	An	4.2421	0.5546	0.4964
cps200	Antonia	singlespecies	no	f	An	2.5809	0.554	0.4715
